# Supplementary material for: Univariate Community Assembly Analysis (UniCAA): Combining hierarchical models with null models to test the influence of spatially restricted dispersal, environmental filtering, and stochasticity on community assembly
Source: Ecol Evol. 2019 Jan 13;9(3):1473–88. doi: 10.1002/ece3.4868 (PMC6374725; doi:10.1002/ece3.4868)
Supplement: Supplementary file 1 [file ECE3-9-1473-s001.R]

######################################################################################################################
######################################################################################################################
##################################			   						##################################
##################################			   						##################################
##################################			   						##################################
##################################									##################################
##################################		 		APPENDIX S1: 			##################################
##################################	   	    R functions for the UniCAA		##################################
##################################			 SYDENHAM ET AL. XXXX			##################################
##################################			   						##################################
##################################			   						##################################
##################################			   						##################################
##################################			   						##################################
######################################################################################################################
######################################################################################################################

	### NOTE: THE SCRIPT READS BEST WHEN USING THE RGui ###

######################################################################################################################
######################################################################################################################
##################################									##################################
##################################									##################################
##################################			LOAD REQUIRED PACKAGES			##################################
##################################									##################################
##################################									##################################
##################################									##################################
######################################################################################################################
######################################################################################################################

	library("permute")
	library("vegan")

######################################################################################################################
######################################################################################################################
##################################				UniCAA.df:				##################################
##################################		Function that takes the SITE:ENVIRONMENT,	##################################
##################################		SITE:SPATIAL COORDINATES, SITE:SPECIES,	##################################
##################################		and SPECIES:TRAITS data frames	   	##################################
##################################		and combines them into one data frame	##################################
##################################		with all species by site combinations	##################################
##################################									##################################
######################################################################################################################
######################################################################################################################

	fn.UniCAA.df <- function(communitydata, traitdata, Envdata, spatialdata){ 
		### Add traits ###
		### Order species by names ###
		traitdata$DummyTrait <- rownames(traitdata) # We add a dummy trait to make data frame manipulations easier when only one trait has been supplied
		traitdataSorted <- traitdata[order(row.names(traitdata)),]
		traitdatamultiplier <- rep(nrow(communitydata), ncol(communitydata))
		Traitrows <- rep(1:nrow(traitdataSorted), traitdatamultiplier)
		Traits <- traitdataSorted[ Traitrows, ]
	
		### Add environmental variables ###
		### Calculate the abundance of all species found outside the focal community ###
		forComSum <- communitydata
		MetaComSize	<- sum(forComSum) # calc total community size
		MetaAbunAll <- data.frame(MetaComSize- rowSums(forComSum)) 
		colnames(MetaAbunAll) <- "MetaAbunAll"
		ComSize <- data.frame(ComSize = rowSums(forComSum))
		Envdata <- cbind(Envdata,MetaAbunAll,ComSize)

		Envmultiplier <- rep(nrow(Envdata), ncol(communitydata))
		Envrows <- rep(1:nrow(Envdata), ncol(communitydata))
		Environmental <- data.frame(Envdata[ Envrows, ])
		colnames(Environmental) <- colnames(Envdata)

		spRanks <- as.matrix(colSums(communitydata))
		colnames(spRanks) <- c("RegAbun")
		
		spRanksSorted <- as.matrix(spRanks[order(row.names(spRanks)),])
		colnames(spRanksSorted) <- c("RegAbun")
		Rankdatamultiplier <- rep(nrow(communitydata), ncol(communitydata))
		Rankrows <- rep(1:nrow(spRanksSorted), Rankdatamultiplier)
		Ranks <- as.matrix(spRanksSorted[ Rankrows, ])

		PresAll <- communitydata
			PresAll[PresAll > 0] <- 1
			spOccu <- as.matrix(colSums(PresAll))
		colnames(spOccu) <- c("RegOccu")
		spOccuSorted <- as.matrix(spOccu[order(row.names(spOccu)),])
		colnames(spOccuSorted) <- c("RegOccu")
		Rankdatamultiplier <- rep(nrow(communitydata), ncol(communitydata))
		Rankrows <- rep(1:nrow(spOccuSorted), Rankdatamultiplier)
		SitesOccupied <- as.matrix(spOccuSorted[ Rankrows, ])

		### Make species list as column ###
		specieslist <- data.frame(rep(row.names(Ranks), ncol(Ranks)))
		colnames(specieslist) <- c("speciesID")

		### Order species names in community and make columns with abundance and presence ###
		tranCom <- t(communitydata)
		ordTransCom <- data.frame(tranCom[order(row.names(tranCom)),])
		ordCom <- data.frame(t(ordTransCom))
		AbunCom <- data.frame(unlist(ordCom))
		colnames(AbunCom) <- c("Abundance")
		PresSp <- AbunCom
		PresSp[PresSp >0]<-1
		colnames(PresSp) <- c("Presence")
	
		### Make column with Site identities ###
		siteID <- data.frame(rep(row.names(communitydata), ncol(communitydata)))
		colnames(siteID) <- c("SiteID")

		### Add the distance to nearest site where conspecifics occur ###
		### Make a column where each entry is the distance to the nearest site containing the ith species ###
		### If a species has only been observed in one site it will result in NA. ###
		SiteDist <- as.matrix(vegdist(spatialdata, "euclidean")) # calculate the intersite distances
		myfunc2	<- function(x){
			SiteDist # intersite distances are calculated outside this function
				presCom <- x
	 			presCom[presCom >0]<-1 # convert to presence absence matrix
				presCom[presCom ==0]<-'NA' # change zeros to NA's
				speciesI <- presCom
				rownames(speciesI) <- rownames(communitydata)			
				speciesI[speciesI=='NA'] <- NA
				toDel <- as.data.frame(which(rowSums(is.na(speciesI))==ncol(speciesI))) # identify sites where species i does not exist
				colnames(toDel) <- c("toDel")
				Sp1min <- as.matrix(replicate(nrow(x), NA))			
				rownames(speciesI) <- rownames(presCom)
			if(nrow(toDel) < nrow(communitydata)-1){ 
				SiteDistcleaned <- SiteDist[!rownames(SiteDist) %in% rownames(toDel), ] # delete rows with sites where species i did not exist
				SiteDistcleaned[SiteDistcleaned == 0] <- max(SiteDistcleaned) # set zero dist (i.e diagonal values in original dist matrix) to max dist
				nrow(SiteDistcleaned)
				Sp1min <- apply(SiteDistcleaned,2, min) # find shortest distance to next site with ith species
				}		
			if(nrow(toDel) ==nrow(communitydata)-1){ 
				SiteDistcleaned <- SiteDist[!rownames(SiteDist) %in% rownames(toDel), ] # delete rows with sites where species i did not exist
				SiteDistcleaned[SiteDistcleaned == 0] <- NA # set zero dist (i.e diagonal values in original dist matrix) to max dist
				nrow(SiteDistcleaned)
				Sp1min <- SiteDistcleaned # find shortest distance to next site with ith species
				}		
			return(data.frame(Sp1min)) # This is the distance from site i to the nearest site containing species j.
			}			
		
			NrSpec <- seq(from = 1, to = ncol(communitydata), by= 1) 	# true formula
			newlistNrSpec <- numeric(length(NrSpec))

		### Order community names to ensure that they match the other variables
		communityforOrder <- as.data.frame(communitydata)
		OrderedCom <- communityforOrder[,order(names(communityforOrder))]

		for(i in 1:length(NrSpec)) newlistNrSpec[i] <- myfunc2(as.data.frame(OrderedCom[,i]))
		NearCom <-	as.data.frame(newlistNrSpec)
		colnames(NearCom) <- colnames(OrderedCom)
		rownames(NearCom) <- rownames(OrderedCom)
		NearestCom <- as.data.frame(unlist(NearCom))
		colnames(NearestCom) <- c("NearestComm")

		Finaltable <- cbind(PresSp, AbunCom, specieslist,siteID,Traits,Environmental, NearestCom, Ranks, SitesOccupied)
		out <- list(communitydata, traitdata, Envdata, spatialdata,SiteDist, Finaltable)  
		names(out) <- c("communitydata", "traitdata", "Envdata", "spatialdata", "SiteDist", "Finaltable")  

		return(out)
		}


######################################################################################################################
##################################			Make example data frames		##################################
##################################			     As in Table 1			##################################
######################################################################################################################

	### Example community data ###
	ComDat <- rbind(c(10,5,0),c(5,10,5),c(0,5,10),c(0,0,5))
	rownames(ComDat) <- c("Site1", "Site2", "Site3", "Site4")
	colnames(ComDat) <- c("SpA", "SpB", "SpC")

	### Example trait data ###
	TraitDat <- data.frame(trait1 = c(0,0.5,1))
	rownames(TraitDat) <-  colnames(ComDat)

	### Example env data ###
	EnvDat <- data.frame(Env = c(0,0,1,1))
	rownames(EnvDat) <-  rownames(ComDat)

	### Example spatial data ###
	spatialDat <- data.frame(Lat = c(1,2,3,4), Lon = c(1,1,1,1))
	rownames(spatialDat) <-  rownames(ComDat)


######################################################################################################################
##################################	USE the UniCAA.df function to reorganize the	##################################
##################################	four data frames into the UniCAA.df data frame	##################################
######################################################################################################################


	TestDataFrameFULL <- fn.UniCAA.df(ComDat, TraitDat, EnvDat, spatialDat)
	str(TestDataFrameFULL)

	# The UniCAA.df returns a list of 6 objects
	# 'communitydata' is the original community data frame
	# 'traitdata' is the original trait data frame
	# 'Envdata' is the original environmental data frame
	# 'spatialdata' is the original spatial data frame
	# 'SiteDist' is the geographic distance between sites. This is calculated as the euclidean distance between sites based on their spatial coordinates.
		# Note that this distance measure only makes sense if metric coordinates are supplied (e.g. UTM-grids).
		# If coordinates are supplied as latitude/longitude the function should be modified by exchanging:
			# 	SiteDist <- as.matrix(vegdist(spatialdata, "euclidean"))
			# with:
			#	SiteDist <- pointDistance(spatialdata, lonlat = TRUE, allpairs=TRUE) # for lonlat use pointDistance in the sp library
			#		SiteDist <- as.matrix(as.dist(SiteDist))
	# 'Finaltable' is the UniCAA.df data frame that we use for the analyses in the UniCAA framework

	dfForAnalyses <- TestDataFrameFULL$Finaltable
	str(dfForAnalyses)
	# 'Finaltable' contains the following columns:
		# Presence: Presence or absence of species i in site j
		# Abundance: Number of individuals of species i in site j
		# SpeciesID: the identity of species i
		# SiteID: the identity of site j
		# trait1: the functional trait of species i (each supplied trait will have its own column)
		# DummyTrait: the identity of species i. The DummyTrait column is added to the trait data frame to make data frame manipulations easier
		# Env: The environmental conditions in site j (each supplied environmental variable will have its own column)
		# MetaAbunAll: The number of individuals found outside site j
		# ComSize: The community size in site j (i.e. total number of individuals)
		# NearestComm: Distance from site j to the nearest site where species i is found.
		# Ranks: Total number of individuals of species i within the metacommunity
		# SitesOccupied: Total number of sites occupied by species i.

	### Add the regional commonness: proportionate contribution of species i to all individuals found outside site j ###
		dfForAnalyses$Commonness <- (dfForAnalyses$Rank-dfForAnalyses$Abundance)/dfForAnalyses$MetaAbunAll

	### The data frame is now ready for analysis ###

	dfForAnalyses 	# Note that if your community (i.e. species by site) data frame contains species that occur in only one site (SitesOccupied = 1)
				# then these species should be removed from the data prior to analyses as they will return a missing value for
				# the "NearestComm" variable (i.e. "Distance to source habitat")
	 

######################################################################################################################
######################################################################################################################
##################################			FUNCTIONS FOR STEP 2			##################################
######################################################################################################################
######################################################################################################################


######################################################################################################################
##################################		Remove single site inhabitants		##################################
######################################################################################################################

	fn.Remove.single.site.inhabitants <- function(x){
		Original.community <- x$communitydata
		Original.community <- x$communitydata
		Original.community[Original.community > 1] <- 1
		Occurrences 	<- data.frame(Occurrences = colSums(Original.community))
		Species.2.keep 	<- rownames(subset(Occurrences, Occurrences > 1))
		No.singles		<- x$communitydata[,Species.2.keep]
		TraitsToKeep  	 <- x$traitdata[Species.2.keep,]
		EnvDat		 <- x$Envdata
		spatialDat 		 <- x$spatialdata
		DFs.for.simulation <- list(No.singles,TraitsToKeep,EnvDat,spatialDat)
		names(DFs.for.simulation) <- c("No.singles","TraitDat","EnvDat","SpatialDat")
		return(DFs.for.simulation)
		}


	Empirical.data.sets.no.singles <- fn.Remove.single.site.inhabitants(TestDataFrameFULL)

######################################################################################################################
##################################		fn.Eval.number.simulations:			##################################
##################################		Function for evaluating				##################################
##################################		how many times permutations			##################################
##################################		should be included in the null model	##################################
######################################################################################################################

	nsimulationslist <- split(c(19, 49, 99, 199), c(19, 49, 99, 199))

	fn.Eval.number.simulations <- function(Empirical.data.sets, nsimulationslist){
			Empirical.community 	<- Empirical.data.sets[[1]]
			lapply(nsimulationslist, FUN = function(x){
			nsimulations	<- x
			set.seed(1234)
				STEP2.perm <- permatfull(Empirical.community, fixedmar = "both", mtype = "count", times = nsimulations)
				plot(STEP2.perm)
		})	
			}

		par(mfrow = c(1,4), cex = 0.6, cex.lab = 1.1, mar = c(5,5,2,2))
		fn.Eval.number.simulations(Empirical.data.sets.no.singles,nsimulationslist)


######################################################################################################################
##################################			  FUNCTION FOR PREPARING		##################################
##################################	          THE NULL MODELS AND EMPIRICAL		##################################
##################################	   		  DATASETS FOR ANALYSES			##################################
######################################################################################################################

	fn.prep.data.for.step2 <- function(x){
		Empirical.community 	<- x[[1]]
		Empirical.data 		<- x

	set.seed(1234)
	STEP2.perm <- permatfull(Empirical.community, fixedmar = "both",shuffle = "ind", mtype = "count", times = nsimulations)

		STEP2.data.sets <- STEP2.perm$perm
		STEP2.data.dfs <- lapply(STEP2.data.sets, as.data.frame)
		STEP2.data.dfs[[nsimulations+1]]  <- as.data.frame(STEP2.perm$orig)
	STEP2.Get.GLMM.dfs			<- function(x){
		ComDat 				<- x
		TraitsToKeep  			<- Empirical.data$TraitDat
		EnvDat				<- Empirical.data$EnvDat
		spatialDat 				<- Empirical.data$SpatialDat
		TestDataFrameFULL 		<- fn.UniCAA.df(ComDat, TraitsToKeep, EnvDat, spatialDat)
		dfForAnalyses 			<- TestDataFrameFULL$Finaltable
		dfForAnalyses$Commonness 	<- (dfForAnalyses$Rank-dfForAnalyses$Abundance)/dfForAnalyses$MetaAbunAll
		return(dfForAnalyses)}
	STEP2.GLMM.df <- do.call(rbind,lapply(STEP2.data.dfs,STEP2.Get.GLMM.dfs))

	UniqueRows <- nrow(STEP2.GLMM.df)/(nsimulations+1)

	STEP2.GLMM.df$Data.set.ID <- factor(paste("DataSource", sort(rep(seq(0:nsimulations+1),UniqueRows)), sep = ""))

	nsimulations # Number of simulated communities 
	STEP2.GLMM.df$Data.set.type <- factor(c(rep(rep("Simulated",UniqueRows),nsimulations),rep("Empirical",UniqueRows)))
	return(STEP2.GLMM.df)
	}

######################################################################################################################
##################################			  PREPARE DATA FOR STEP 2		##################################
######################################################################################################################


	nsimulations <- 199 # USING 199 SIMULATIONS FOR STEP 2


	Data.for.step2 <- fn.prep.data.for.step2(Empirical.data.sets.no.singles)

	fn.remove.single.site.inhabitants <- function(x){
		Single.site.inhabitants <- unique(x[ which(x$SitesOccupied == 1), ]$speciesID)
		GLMM.df.no.singleton <- x[ !x$speciesID %in% as.character(Single.site.inhabitants), ]
		return(GLMM.df.no.singleton)}

	Step.2.all.GLMM.dfs.no.singles <- fn.remove.single.site.inhabitants(Data.for.step2)


	### The data frame is now ready for analysis in step 2 ###

	str(Step.2.all.GLMM.dfs.no.singles)
