# Supplementary material for: Univariate Community Assembly Analysis (UniCAA): Combining hierarchical models with null models to test the influence of spatially restricted dispersal, environmental filtering, and stochasticity on community assembly
Source: Ecol Evol. 2019 Jan 13;9(3):1473–88. doi: 10.1002/ece3.4868 (PMC6374725; doi:10.1002/ece3.4868)
Supplement: Supplementary file 2 [file ECE3-9-1473-s002.R]

######################################################################################################################
######################################################################################################################
##################################									##################################
##################################		 		APPENDIX S2: 			##################################
##################################	   	    R functions for running 25		##################################
##################################		    replicates of the scenario		##################################
##################################		    with strong environmental filtering,	##################################
##################################		    dispersal limitation, and low		##################################
##################################		    immigration rates				##################################
##################################		    SYDENHAM ET AL. XXXX  			##################################
##################################			   						##################################
######################################################################################################################
######################################################################################################################

	# = Not run
	# Note 1: That the R script is best viewed using the base R-GUI
	# Note 2: In order of running the entire script you will need approximately 20GB availlable RAM (if less is available you can reduce the number of simulations from 25 to e.g. 10)

######################################################################################################################
######################################################################################################################
##################################									##################################
##################################			LOAD REQUIRED R PACKAGES		##################################
##################################									##################################
######################################################################################################################
######################################################################################################################

	library("sp")
	library("raster")
	library("rasterVis")
	library("plyr")
	library("dplyr")
	library("rgeos")
	library("rgdal")
	library("gdalUtils")
	library("XML")
	library("pryr")
	library("RColorBrewer")
	library("spam")
	library("fields")
	library("latticeExtra")
	library("rasterVis")
	library("lme4")
	library("optimx")
	library("effects")
	library("maps")
	library("ape")
	library("phylobase")
	library("phylosignal")
	library("phytools")
	library("dismo")
	library("igraph")
	library("maptools")
	library("scales")
	library("permute")
	library("vegan")
	library("rareNMtests")
	library("blme")
	library("car")

	# R version 3.5.0 (2018-04-23)
	# Platform: x86_64-w64-mingw32/x64 (64-bit)
	# Running under: Windows 10 x64 (build 14393)


######################################################################################################################
######################################################################################################################
##################################									##################################
##################################	STORE TEMPORARY RASTER FILES AT KNOWN LOCATION	##################################
##################################									##################################
######################################################################################################################
######################################################################################################################

	dir.create("C:/Raster files") 
	rasterOptions(tmpdir="C:/Raster files") 

######################################################################################################################
######################################################################################################################
##################################									  ################################
##################################	CREATE FOLDER FOR STORING FIGURES AND MODEL SIMS  ################################
##################################									  ################################
######################################################################################################################
######################################################################################################################

	dir.create("C:/Figs for UniCAA paper")
	setwd("C:/Figs for UniCAA paper") 

######################################################################################################################
######################################################################################################################
##################################									##################################
##################################		SET SEED NUMBER FOR ALL SIMULATIONS		##################################
##################################									##################################
######################################################################################################################
######################################################################################################################

	set.seed(1)

######################################################################################################################
######################################################################################################################
##################################									##################################
##################################			DEFINE SPECIES PROPERTIES		##################################
##################################									##################################
######################################################################################################################
######################################################################################################################

	set.seed(1)
	### Simulate species niches
	nspecies <- 60
	tree <- pbtree(n = nspecies/3)

	### We then use the fastBM function to simulate a trait evolving over the phylogeny 
	niche.positions.low 	<- fastBM(tree,a=.12,bounds=c(0,.25), nsim = 1000,sig2=.1)
	niche.positions.low	<- niche.positions.low[,1000]
	niche.positions.low	<- round(niche.positions.low, digits = 2)

	niche.positions.mid 	<- fastBM(tree,a=.50,bounds=c(.375,.625), nsim = 1000,sig2=.1)
	niche.positions.mid	<- niche.positions.mid[,1000]
	niche.positions.mid	<- round(niche.positions.mid, digits = 2)

	niche.positions.high 	<- fastBM(tree,a=.875,bounds=c(.75,1), nsim = 1000,sig2=.1)
	niche.positions.high	<- niche.positions.high[,1000]
	niche.positions.high	<- round(niche.positions.high, digits = 2)

	niche.positions <-c(niche.positions.low,niche.positions.mid,niche.positions.high)

	set.seed(1)
	SpeciesRelativeAbundance <- rbeta(nspecies, 1, 10) # Draw 50 samples (one per species) from the betadistribution. 
	regional.rel.abund <- SpeciesRelativeAbundance/sum(SpeciesRelativeAbundance) # Convert the beta-values into a proportion, so that each species is assigned a number corresponding to its contribution to the regional species pool at time 0

	Species.info <- data.frame(sp = paste("sp", seq(1:nspecies), sep = "")
			, RA = regional.rel.abund
			, niche = c(niche.positions.low,niche.positions.mid,niche.positions.high)
			)
	Species.info$sp <- factor(Species.info$sp, levels=unique(Species.info$sp))

	save(Species.info, file = "Species info.RData")

######################################################################################################################
######################################################################################################################
##################################									##################################
##################################		   OBTAIN LANDSCAPE PARAMETERS		##################################
##################################									##################################
######################################################################################################################
######################################################################################################################

	set.seed(1)

	r.Env <- raster(nrows=81, ncols=81, xmn=0, xmx=10, ymn = 0, ymx = 10)
		r.Env[] <- runif(length(r.Env[]))
		f.w <- focalWeight(r.Env, .2, type='Gauss')
		r.Env <- focal(r.Env, f.w)
		r.Env <- round(abs(mean(r.Env[], na.rm = TRUE)-r.Env), digits = 3)
		r.Env <-r.Env/max(r.Env[], na.rm = TRUE)
		r.Env[] <- round(r.Env[], digits = 3)
		r.Env <- trim(r.Env)

	set.seed(2)

	r.ComSize <- raster(nrows=81, ncols=81, xmn=0, xmx=10, ymn = 0, ymx = 10)
		r.ComSize[] <- runif(length(r.ComSize[]))
		f.w <- focalWeight(r.ComSize, .4, type='Gauss')
		r.ComSize <- focal(r.ComSize, f.w)
		r.ComSize <- round(abs(mean(r.ComSize[], na.rm = TRUE)-r.ComSize), digits = 3)
		r.ComSize[] <- as.integer(cut(rescale(r.ComSize[], to = c(10, 200)),20))*10 # Make a vector for community sizes, range 10,200 on increments of 10
		r.ComSize <- trim(r.ComSize) # REMOVE NA VALUES PRODUCED WHEN CALCULATING THE COMMUNITY SIZE (I.E. THE BORDER CELLS)


	r.Env <- crop(r.Env, extent(r.ComSize))

	cor(r.Env[],r.ComSize[]) # ensure that the two variables are not correlated

	plot(stack(r.Env, r.ComSize))
	save(r.Env, file = "r Env.RData")
	save(r.ComSize,file = "r ComSize.RData")

######################################################################################################################
######################################################################################################################
##################################									##################################
##################################		   	SELECT "STUDY SITES"			##################################
##################################									##################################
######################################################################################################################
######################################################################################################################

	CellsForSampling <- sampleRegular(r.Env, 100, cells = TRUE) 	# Place a regular grid of 100 points onto the environmental map
		Coordinates.df <- as.data.frame(coordinates(r.Env)) # Extract the coordinates for all raster cells in the entire landscape 
		Sampled.communities <- Coordinates.df[CellsForSampling[,1],]		# Extract raster cell coordinates that overlap with the "CellsForSampling" - these are our 'study sites'

		# Remove the outermost communities from the dataset
		Sampled.communities <- Sampled.communities[Sampled.communities$x != max(Sampled.communities$x),]
		Sampled.communities <- Sampled.communities[Sampled.communities$x != min(Sampled.communities$x),]
		Sampled.communities <- Sampled.communities[Sampled.communities$y != max(Sampled.communities$y),]
		Sampled.communities <- Sampled.communities[Sampled.communities$y != min(Sampled.communities$y),]

		S <- SpatialPoints(Sampled.communities) 						# Convert the 'sampled.communities' to a spatial points data frame
		VariablesAtSamples <- extract(stack(list(r.Env,r.ComSize)), S, cellnumbers=TRUE) # Extract the variables at the study sites
		colnames(VariablesAtSamples) <- c("cellID", "env", "comsize")
		all.coords.df <- data.frame(coordinates(r.Env))		# Extract the coordinates
		all.coords.df$cellID <- rownames(all.coords.df)
		SampleSites <- merge(VariablesAtSamples, all.coords.df)
	cor(VariablesAtSamples)
	plot(r.Env)
	points(S)

	save(SampleSites, file = "SampleSites.RData")

############################## LOAD SAMPLE SITES, SPECIES INFO, ENV AND COMSIZE #################################

	load("C:/Figs for UniCAA paper/SampleSites.RData")
	load("C:/Figs for UniCAA paper/Species info.RData")
	load("C:/Figs for UniCAA paper/r Env.RData")
	load("C:/Figs for UniCAA paper/r ComSize.RData")

######################################################################################################################
######################################################################################################################
##################################									##################################
##################################		  	SET SIMULATION PARAMETERS		##################################
##################################									##################################
######################################################################################################################
######################################################################################################################

	### Specify folder to save specific simulation
	wd.folder <- "C:/Figs for UniCAA paper/Niche 01 slope 1000 m25" # Niche = 01, 05, or 10, slope = 0 or 1000, immigration rate: m25, m50, or m75
	dir.create(wd.folder) 
	setwd(wd.folder) 

	### Specify the niche breadth of species in the specific simulation (0.1 = strong filtering, 0.5 = intermediate filtering, 10 = effectively neutral)
	Param.breadth <- .10
	
	### Specify the immigration rate: i.e. the 'm' parameter in Sokol et al. 2017
	immigration <- 0.25

	### Specify the kernel slope used to calculate the weight given to potentially immigrating species, based on their distance to the receptor community
	### 0 = species are allowed to colonize any community disregarding their distance to it, 1000 = the colonization weight decreases with distance
	w.slope <- 1000

	### Specify the number of parallel simulations to run given the specified parameter settings
	nsimulations <- 25

######################################################################################################################
######################################################################################################################
##################################									##################################
##################################		LOAD SPECIES AND SITE PROPERTIES		##################################
##################################									##################################
######################################################################################################################
######################################################################################################################

	load("C:/Figs for UniCAA paper/SampleSites.RData")
	load("C:/Figs for UniCAA paper/Species info.RData")
	load("C:/Figs for UniCAA paper/r Env.RData")
	load("C:/Figs for UniCAA paper/r ComSize.RData")

	Species.info$breadth <- rep(Param.breadth, nrow(Species.info))

######################################################################################################################
######################################################################################################################
##################################									##################################
##################################		   DEFINE IMMIGRATION WEIGHTS			##################################
##################################									##################################
######################################################################################################################
######################################################################################################################

	setwd(wd.folder)

	set.seed(1)

	fn.Get.immigration.rates <- function(rastermap = rastermap, w.slope = w.slope){
		rastermap[rastermap > 0] <- 0	
		m.rastermap <- as.matrix(rastermap)
		m.rastermap[32,32] <- 1
		rastermap[] <- as.vector(m.rastermap)
		rastermap[rastermap == 0] <- NA
		dist.site.x <- distance(rastermap)
		dist.site.x[] <- dist.site.x[]/max(dist.site.x[], na.rm = TRUE)
		Dispersal.weight.raster <- round(exp(-w.slope*dist.site.x^2),digits = 5)
		m.Dispersal.weight.raster <- as.matrix(Dispersal.weight.raster)
		m.Dispersal.weight.raster[32,32] <- 0
		Dispersal.weight.raster[] <- as.vector(m.Dispersal.weight.raster)
		Dispersal.weight.matrix <- as.matrix(Dispersal.weight.raster)
		return(list(Dispersal.weight.matrix,Dispersal.weight.raster))}
  
	fn.color.persp <- function(x = x){
		facetValues <- (x[[1]][-1, -1] + x[[1]][-1, -ncol(x[[1]])] + 
		          x[[1]][-nrow(x[[1]]), -1] + x[[1]][-nrow(x[[1]]), -ncol(x[[1]])])/4
	 			jet.colors <- colorRampPalette( c("lightyellow","red","darkred") )
		nbcol <- 10000
		color <- jet.colors(nbcol)
		# Recode facetValues into color indices
		facetcol <- cut(facetValues, nbcol)
		persp(x[[1]], axes = FALSE, expand = .25, box = TRUE, col = color[facetcol], border = NA, d = 20, shade = 0.50) 
		return(list(color,facetcol))}

	list.Immigration.rates.1 <- fn.Get.immigration.rates(r.Env, w.slope)
	list.Immigration.rates.1[[2]][] <- rescale(list.Immigration.rates.1[[2]][], to = c(0,1))

######################################################################################################################
##################################		   POPULATE THE MAP AT TIME 0			##################################
######################################################################################################################

	list.nsimulations <- split(seq(1:nsimulations),seq(1:nsimulations))
	Initial.Simulation.seeds <- lapply(list.nsimulations,function(x)return(list(Species.info, simNumber = x)))

	fn.Get.sims.Time.0 <-  function(x){
		Species.info <- x[[1]]
		SimuNumber <- x[[2]]

		splitted.species.info <- split(Species.info,Species.info$sp)

			fn.recruit.probs.time.0 <- function(x){
				sp.info <- x
				recruit.prob <- focal(r.Env, w= matrix(1,nrow=1,ncol=1), fun = function(x)sp.info$RA * exp((-(x-sp.info$niche)^2)/(2*sp.info$breadth^2)))
				return(recruit.prob)}
		stack.recruit.prob.time.0 <- stack(lapply(splitted.species.info,fn.recruit.probs.time.0))
			stack.recruit.prob.time.0 <- stack.recruit.prob.time.0/sum(stack.recruit.prob.time.0)
			mat.recruit.prob.time.0 <- as.matrix(stack.recruit.prob.time.0)

			fn.lottery.from.probs <- function(x){
				Individuals.per.species <- table(dplyr::sample_n(data.frame(Species.info$sp), matrix(r.ComSize)[x], replace = TRUE, weight = mat.recruit.prob.time.0[x,]))
				return(Individuals.per.species)}
		individuals.per.species.per.site <- t(sapply(as.vector(seq(1:ncell(r.ComSize))), FUN = fn.lottery.from.probs))

		nspecies.for.list <- split(1:ncol(individuals.per.species.per.site),1:ncol(individuals.per.species.per.site))
		each.sp.pr.site.list <- lapply(nspecies.for.list, function(x)individuals.per.species.per.site[,x])

		stack.AB.t0 <- stack(lapply(each.sp.pr.site.list, function(x){
				r.ComSize[] <- x
				return(r.ComSize)}))

		stack.RA.t0 <- stack(stack.AB.t0/r.ComSize)
		names(stack.RA.t0) <- as.character(Species.info$sp)
		names(stack.AB.t0) <- as.character(Species.info$sp)

		m.RA.t0 <- as.matrix(stack.RA.t0)
		m.A.t0 <- as.matrix(stack.AB.t0)

		list.Outputs <- list(m.RA.t0, m.A.t0, stack.RA.t0, stack.AB.t0)

		OutputPath <- paste("MetaCom_T0_sim", paste(SimuNumber, ".RData", sep = ''), sep = '')
		save(list.Outputs, file = OutputPath)
		return(list.Outputs)
		}

	lapply(Initial.Simulation.seeds, fn.Get.sims.Time.0) # Automatically saves the data to the specified working directory

######################################################################################################################
######################################################################################################################
##################################									##################################
##################################		FUNCTION FOR METACOMMUNITY SIMULATIONS	##################################
##################################									##################################
######################################################################################################################
######################################################################################################################

	fn.New.MCsim <- function(RA = m.RA.t0, AB = m.A.t0, st.RA = stack.RA.t0, st.AB = stack.AB.t0, t = time.steps){
		N_out <- as.list(seq(1:t))
		N_out[[1]] <- list(RA,AB,st.RA,st.AB)
     
	 	motherfunction	<- function(N_out){
			print("step")
			m.RA.t0 <- N_out[[1]]
			stack.RA.t0 <- N_out[[3]]
			unstack.RA.t0 <- unstack(stack.RA.t0)
			# Calculate RA in immigration pool
				focal.immi	<- function(x)focal(x,w = list.Immigration.rates[[1]],fun = sum, pad=TRUE, padValue=0)
				Unweighted.immigration.pools <- stack(lapply(unstack.RA.t0, focal.immi))
				RA.immigration.pools <- Unweighted.immigration.pools/sum(Unweighted.immigration.pools)
				names(RA.immigration.pools) <- as.character(Species.info[,1])
			# Calculate the Relative abundance of each species within the site specific recruitment pool
			# Then let the RA IP go through the ecological filter

			RI.tX <- stack(RA.immigration.pools*immigration + stack.RA.t0*(1-immigration))
			splittet.RI.tx <- RI.tX
			names(RI.tX) <- as.character(Species.info[,1])
			splitted.species.info <- split(Species.info,Species.info$sp)

			Filtered.list.tx <- lapply(splitted.species.info, function(x){
					selected.sp <- x
					species.ID <- as.character(selected.sp$sp)
					RI.to.choose <- RI.tX[[species.ID]]
					m.RI.ENV <- cbind(as.matrix(stack(RI.to.choose,r.Env)),rep(selected.sp$niche, ncell(r.Env)),rep(selected.sp$breadth, ncell(r.Env)))
					cell.number <- seq(1:ncell(r.Env))
					Filtered.non.stand <- apply(m.RI.ENV,1, FUN = function(x)x[1]*exp((-(x[2]-x[3])^2)/(2*x[4]^2)))
					RI.to.choose[] <- as.vector(Filtered.non.stand)
					return(RI.to.choose)})

			stacked.filtered.tx	<- 	stack(Filtered.list.tx)

			Recruit.probs.tx <- stacked.filtered.tx/sum(stacked.filtered.tx)
			names(Recruit.probs.tx) <- names(splitted.species.info)
	
			mat.recruit.prob.time.tx <- as.matrix(Recruit.probs.tx)

			fn.lottery.from.probs.tx <- function(x){
				Individuals.per.species <- table(dplyr::sample_n(data.frame(Species.info$sp), matrix(r.ComSize)[x], replace = TRUE, weight = mat.recruit.prob.time.tx[x,]))
				return(Individuals.per.species)}
				individuals.per.species.per.site.tx <- t(sapply(as.vector(seq(1:ncell(r.ComSize))), FUN = fn.lottery.from.probs.tx))
	
				nspecies.for.list.tx <- split(1:ncol(individuals.per.species.per.site.tx),1:ncol(individuals.per.species.per.site.tx))
				each.sp.pr.site.list.tx <- lapply(nspecies.for.list.tx, function(x)individuals.per.species.per.site.tx[,x])
	
				stack.AB.tx <- stack(lapply(each.sp.pr.site.list.tx, function(x){
					r.ComSize[] <- x
					return(r.ComSize)}))

		stack.RA.tx <- stack(stack.AB.tx/r.ComSize)
		names(stack.RA.tx) <- as.character(Species.info$sp)
		names(stack.AB.tx) <- as.character(Species.info$sp)

		m.RA.tx <- as.matrix(stack.RA.tx)
		m.A.tx <- as.matrix(stack.AB.tx)

		out <- list(m.RA.tx,m.A.tx,stack.RA.tx,stack.AB.tx)
		return(out)}

        for(step in 1:t) 
        N_out[[step + 1]] <- motherfunction(N_out[[step]])
		return(N_out)}

######################################################################################################################
######################################################################################################################
##################################									##################################
##################################		   RUN METACOMMUNITY SIMULATIONS		##################################
##################################									##################################
######################################################################################################################
######################################################################################################################

	set.seed(1)

	fn.load.RA.t0.data <- function(x){
		load(paste(paste("MetaCom_T0_sim", x, sep = ''), ".RData", sep = ''))
		RA.t0.data <- list.Outputs
		list.Outputs <- NULL
		return(RA.t0.data)}

	data.for.New.MCsim <- lapply(list.nsimulations,fn.load.RA.t0.data)

	list.Immigration.rates <- list.Immigration.rates.1 # Specify which distance matrix to use for immigration calculations

	fn.run.simulations <- function(x){
		testing.w.step <- fn.New.MCsim(RA = x[[1]], AB = x[[2]], st.RA = x[[3]], st.AB = x[[4]], t = 50)	# t = XX specified the number of generations the metacommunity simulator runs
		return(testing.w.step)
		}

	ALL.SIMULATIONS.10Niche.1000Disp <- lapply(data.for.New.MCsim,fn.run.simulations)

	save(ALL.SIMULATIONS.10Niche.1000Disp, file = "ALL SIMULATIONS 10Niche 1000Disp 100 steps.RData")
	load("ALL SIMULATIONS 10Niche 1000Disp 100 steps.RData")

######################################################################################################################
######################################################################################################################
##################################									##################################
##################################		CHECK IF 50 SIMULATIONS ARE ENOUGH 		##################################
##################################	    FOR METACOMMUNITY SIMULATIONS TO CONVERGE	##################################
##################################									##################################
######################################################################################################################
######################################################################################################################

	fn.get.meta.bray <- function(x){
		t0 <- matrix(x[[1]][[2]])
		meta.coms <- do.call(cbind,lapply(x, function(x)matrix(x[[2]])))

		get.meta.beta <- function(x){
			metacomunity.pair <- t(cbind(t0, x))
			meta.bray <- vegdist(metacomunity.pair, method="bray")
			return(meta.bray)}

		Meta.bray.test <- apply(meta.coms, MARGIN = 2, FUN = get.meta.beta)
		bray.per.generation <- data.frame(Meta.bray.test)
		bray.per.generation$Generation <- seq(0,(length(Meta.bray.test)-1))
		return(bray.per.generation)}

	meta.bray.for.plot <- lapply(ALL.SIMULATIONS.10Niche.1000Disp,fn.get.meta.bray)

	save(meta.bray.for.plot, file = "meta bray for plot.RData")
	load("meta bray for plot.RData")

	# Metacommunity simulations stabilize when the differences in Bray-Curtis distances between the metacommunity at timestep X and timestep 0 reach a monotonous slope 
	plot(1,1, ylim = c(0,1), xlim = c(1,50), type = 'n')
	lapply(meta.bray.for.plot, function(x)points(Meta.bray.test~Generation, data = x, col = 'grey', lwd = 1))

######################################################################################################################
######################################################################################################################
##################################									##################################
##################################	    EXTRACT COMMUNITIES AT EACH STUDY SITE	##################################
##################################		  					 		##################################
######################################################################################################################
######################################################################################################################

	setwd(wd.folder)

	load("C:/Figs for UniCAA paper/SampleSites.RData")
	
	fn.get.communities <- function(x){
		MetaCommunity <- extract(x[[51]][[4]], SampleSites[,1])
		return(MetaCommunity)}

	MetaCommunities.list <- lapply(ALL.SIMULATIONS.10Niche.1000Disp, fn.get.communities)

	save(MetaCommunities.list, file = "MetaCommunities list.RData")
	load("MetaCommunities list.RData")

######################################################################################################################
######################################################################################################################
##################################									##################################
##################################		CREATE SPECIES BY TRAIT DATA FRAME		##################################
##################################		  					 		##################################
######################################################################################################################
######################################################################################################################

	### We cut the species-specific niche positions into a 2 level categorical variable
	head(Species.info)
	speciesTraits <- data.frame(trait = Species.info$niche)
	rownames(speciesTraits) <- Species.info[,1]
	speciesTraits$factortrait <- cut(speciesTraits$trait, 2)

######################################################################################################################
######################################################################################################################
##################################									##################################
##################################		FUNCTION THAT TAKES THE FINAL			##################################
##################################		METACOMMUNITY FROM EACH SIMULATION		##################################
##################################		AND MAKES THE SITE:ENVIRONMENT,	   	##################################
##################################		SITE:SPATIAL COORDINATES, AND 		##################################
##################################		SITE:SPECIES DATA FRAMES			##################################
##################################									##################################
######################################################################################################################
######################################################################################################################

	load("MetaCommunities list.RData")
	load("C:/Figs for UniCAA paper/SampleSites.RData")
		fn.Get.Final.DFs	<- function(x){	
				communitydata <- x[,colSums(x) != 0] # Remove species not present in the metacommunity
				traitdata <- as.data.frame(speciesTraits[colnames(communitydata),])
				Envdata <- SampleSites
				spatialdata <- SampleSites[c("x", "y")]
				rownames(Envdata) <- paste("Site",SampleSites[,1], sep = "")
				rownames(spatialdata) <- paste("Site",SampleSites[,1], sep = "")
				rownames(communitydata) <- paste("Site",SampleSites[,1], sep = "")
				ready.dfs <- list(communitydata = communitydata,traitdata = traitdata,Envdata = Envdata,spatialdata = spatialdata)	
				return(ready.dfs)}

	Final.DFs <- lapply(MetaCommunities.list,fn.Get.Final.DFs)

	save(Final.DFs, file = "Final DFs.RData")
	load("Final DFs.RData")

######################################################################################################################
######################################################################################################################
##################################									##################################
##################################			CREATE UniCAA DATA FRAME		##################################
##################################		THIS FUNCTION TAKES THE SITE:ENVIRONMENT,	##################################
##################################		SITE:SPATIAL COORDINATES, SITE:SPECIES,	##################################
##################################		AND SPECIES:TRAITS DATA FRAMES	   	##################################
##################################		AND COMBINES THEM INTO ONE DATAFRAME	##################################
##################################		WITH ALL SPECIES BY SITE COMBINATIONS	##################################
##################################									##################################
######################################################################################################################
######################################################################################################################

	fn.UniCAA.df <- function(communitydata, traitdata, Envdata, spatialdata){ 
		### Add traits ###
		### Order species by names ###
		traitdata$DummyTrait <- rownames(traitdata) # We add a dummy trait to make data frame manipulations easier when only one trait has been supplied
		traitdataSorted <- traitdata[order(row.names(traitdata)),]
		traitdatamultiplier <- rep(nrow(communitydata), ncol(communitydata))
		Traitrows <- rep(1:nrow(traitdataSorted), traitdatamultiplier)
		Traits <- traitdataSorted[ Traitrows, ]
	
		### Add environmental variables ###
		### Calculate the abundance of all species found outside the focal community ###
		forComSum <- communitydata
		MetaComSize	<- sum(forComSum) # calc total community size
		MetaAbunAll <- data.frame(MetaComSize- rowSums(forComSum)) 
		colnames(MetaAbunAll) <- "MetaAbunAll"
		ComSize <- data.frame(ComSize = rowSums(forComSum))
		Envdata <- cbind(Envdata,MetaAbunAll,ComSize)

		Envmultiplier <- rep(nrow(Envdata), ncol(communitydata))
		Envrows <- rep(1:nrow(Envdata), ncol(communitydata))
		Environmental <- data.frame(Envdata[ Envrows, ])
		colnames(Environmental) <- colnames(Envdata)

		spRanks <- as.matrix(colSums(communitydata))
		colnames(spRanks) <- c("RegAbun")
		
		spRanksSorted <- as.matrix(spRanks[order(row.names(spRanks)),])
		colnames(spRanksSorted) <- c("RegAbun")
		Rankdatamultiplier <- rep(nrow(communitydata), ncol(communitydata))
		Rankrows <- rep(1:nrow(spRanksSorted), Rankdatamultiplier)
		Ranks <- as.matrix(spRanksSorted[ Rankrows, ])

		PresAll <- communitydata
			PresAll[PresAll > 0] <- 1
			spOccu <- as.matrix(colSums(PresAll))
		colnames(spOccu) <- c("RegOccu")
		spOccuSorted <- as.matrix(spOccu[order(row.names(spOccu)),])
		colnames(spOccuSorted) <- c("RegOccu")
		Rankdatamultiplier <- rep(nrow(communitydata), ncol(communitydata))
		Rankrows <- rep(1:nrow(spOccuSorted), Rankdatamultiplier)
		SitesOccupied <- as.matrix(spOccuSorted[ Rankrows, ])

		### Make species list as column ###
		specieslist <- data.frame(rep(row.names(Ranks), ncol(Ranks)))
		colnames(specieslist) <- c("speciesID")

		### Order species names in community and make columns with abundance and presence ###
		tranCom <- t(communitydata)
		ordTransCom <- data.frame(tranCom[order(row.names(tranCom)),])
		ordCom <- data.frame(t(ordTransCom))
		AbunCom <- data.frame(unlist(ordCom))
		colnames(AbunCom) <- c("Abundance")
		PresSp <- AbunCom
		PresSp[PresSp >0]<-1
		colnames(PresSp) <- c("Presence")
	
		### Make column with Site identities ###
		siteID <- data.frame(rep(row.names(communitydata), ncol(communitydata)))
		colnames(siteID) <- c("SiteID")

		### Add the distance to nearest site where conspecifics occur ###
		### Make a column where each entry is the distance to the nearest site containing the ith species ###
		### If a species has only been observed in one site it will result in NA. ###
		SiteDist <- as.matrix(vegdist(spatialdata, "euclidean")) # calculate the intersite distances
		myfunc2	<- function(x){
			SiteDist # intersite distances are calculated outside this function
				presCom <- x
	 			presCom[presCom >0]<-1 # convert to presence absence matrix
				presCom[presCom ==0]<-'NA' # change zeros to NA's
				speciesI <- presCom
				rownames(speciesI) <- rownames(communitydata)			
				speciesI[speciesI=='NA'] <- NA
				toDel <- as.data.frame(which(rowSums(is.na(speciesI))==ncol(speciesI))) # identify sites where species i does not exist
				colnames(toDel) <- c("toDel")
				Sp1min <- as.matrix(replicate(nrow(x), NA))			
				rownames(speciesI) <- rownames(presCom)
			if(nrow(toDel) < nrow(communitydata)-1){ 
				SiteDistcleaned <- SiteDist[!rownames(SiteDist) %in% rownames(toDel), ] # delete rows with sites where species i did not exist
				SiteDistcleaned[SiteDistcleaned == 0] <- max(SiteDistcleaned) # set zero dist (i.e diagonal values in original dist matrix) to max dist
				nrow(SiteDistcleaned)
				Sp1min <- apply(SiteDistcleaned,2, min) # find shortest distance to next site with ith species
				}		
			if(nrow(toDel) ==nrow(communitydata)-1){ 
				SiteDistcleaned <- SiteDist[!rownames(SiteDist) %in% rownames(toDel), ] # delete rows with sites where species i did not exist
				SiteDistcleaned[SiteDistcleaned == 0] <- NA # set zero dist (i.e diagonal values in original dist matrix) to max dist
				nrow(SiteDistcleaned)
				Sp1min <- SiteDistcleaned # find shortest distance to next site with ith species
				}		
			return(data.frame(Sp1min)) # This is the distance from site i to the nearest site containing species j.
			}			
		
			NrSpec <- seq(from = 1, to = ncol(communitydata), by= 1) 	# true formula
			newlistNrSpec <- numeric(length(NrSpec))

		### Order community names to ensure that they match the other variables
		communityforOrder <- as.data.frame(communitydata)
		OrderedCom <- communityforOrder[,order(names(communityforOrder))]

		for(i in 1:length(NrSpec)) newlistNrSpec[i] <- myfunc2(as.data.frame(OrderedCom[,i]))
		NearCom <-	as.data.frame(newlistNrSpec)
		colnames(NearCom) <- colnames(OrderedCom)
		rownames(NearCom) <- rownames(OrderedCom)
		NearestCom <- as.data.frame(unlist(NearCom))
		colnames(NearestCom) <- c("NearestComm")

		Finaltable <- cbind(PresSp, AbunCom, specieslist,siteID,Traits,Environmental, NearestCom, Ranks, SitesOccupied)
		out <- list(communitydata, traitdata, Envdata, spatialdata,SiteDist, Finaltable)  
		names(out) <- c("communitydata", "traitdata", "Envdata", "spatialdata", "SiteDist", "Finaltable")  

		return(out)
		}

######################################################################################################################
######################################################################################################################
##################################									##################################
##################################		ADD SPECIES:TRAIT DATA FRAME TO THE		##################################
##################################		LIST CONTAINING THE SITE:SPECIES,		##################################
##################################		SITE:SPATIAL COORDINATES AND 			##################################
##################################		SITE:ENVIRONMENT DATA FRAMES			##################################
##################################									##################################
######################################################################################################################
######################################################################################################################

	fn.Get.GLMM.dfs	<- function(x){
		ComDat 		<- x$communitydata
		TraitsToKeep  	<- x$traitdata
		EnvDat		<- x$Envdata
		spatialDat 		<- x$spatialdata
		TestDataFrameFULL <- fn.UniCAA.df(ComDat, TraitsToKeep, EnvDat, spatialDat)
		dfForAnalyses <- TestDataFrameFULL$Finaltable
		dfForAnalyses$Commonness <- (dfForAnalyses$Rank-dfForAnalyses$Abundance)/dfForAnalyses$MetaAbunAll
		return(dfForAnalyses)
		}

	all.GLMM.dfs.incl.singletons <- lapply(Final.DFs,fn.Get.GLMM.dfs)

	fn.remove.single.site.inhabitants <- function(x){
		Single.site.inhabitants <- unique(x[ which(x$SitesOccupied != 1), ]$speciesID)
		GLMM.df.no.singleton <- x[ which(x$speciesID %in% as.character(Single.site.inhabitants)), ]
		return(GLMM.df.no.singleton)
		}


	### Get the UniCAA.df data frames to be used in the analyses for all scenarios ###
	all.GLMM.dfs <- lapply(all.GLMM.dfs.incl.singletons,fn.remove.single.site.inhabitants) ###

	save(all.GLMM.dfs, file = "all GLMM dfs.RData")

######################################################################################################################
######################################################################################################################
##################################									##################################
##################################		  RUN GLMMS FOR EACH SCENARIO			##################################
##################################									##################################
######################################################################################################################
######################################################################################################################

	wd.folder <- "C:/Figs for UniCAA paper/Niche 01 slope 1000 m25" # Niche = 01, 05, or 10, slope = 1 or 1000, immigration rate = 25, 50 or 75
	setwd(wd.folder) 

	load("all GLMM dfs.RData")


######################################################################################################################
######################################################################################################################
##################################									##################################
##################################		  RUN GLMMS FOR EACH SCENARIO			##################################
##################################									##################################
######################################################################################################################
######################################################################################################################

	# NOTE THIS SCRIPT USES PARALELL PROCESSING 
	# In the line reading "no_cores <- detectCores(logical = TRUE)-3", specify the number of cores on which to run the models.
	# On a computer with 8 logical cores, "detectCores(logical = TRUE)-3" tells R to utilize 5 cores, leaving 3 free. 

	Select.full.glmer <- function(x){
		print("step")
		Mod1.disp <- glmer(Presence~scale(NearestComm)+scale(env)*factortrait + scale(Commonness)*scale(ComSize)
			+ (1|speciesID)
			+ (1|SiteID),
			family = binomial,control=glmerControl(optimizer="optimx", calc.derivs = FALSE,
     			optCtrl = list(method = "bobyqa", starttests = FALSE, kkt = FALSE)), data = x)
		Mod1.disp.l <- glmer(Presence~scale(log(NearestComm))+scale(env)*factortrait + scale(Commonness)*scale(ComSize)
			+ (1|speciesID)
			+ (1|SiteID),
			family = binomial,control=glmerControl(optimizer="optimx", calc.derivs = FALSE,
     			optCtrl = list(method = "bobyqa", starttests = FALSE, kkt = FALSE)), data = x)
		BIC.disp <- BIC(Mod1.disp,Mod1.disp.l)
		Disp.Model.list <- as.list(c(
			Mod1.disp,
			Mod1.disp.l
			),all.names = TRUE)
		names(Disp.Model.list)	<-  c(
			"Mod1.disp",
			"Mod1.disp.l")
		Disp.BIC.Model <- rownames(BIC.disp[BIC.disp$BIC == min(BIC.disp$BIC),])
		Disp.selected.model <- Disp.Model.list[[Disp.BIC.Model]]
		X2.Disp <- Anova(Disp.selected.model, test = 'Chisq')
		Full.model.output <- list(X2.Disp,Disp.selected.model)
		return(Full.model.output)
		}

	Full.GLMMS <- lapply(all.GLMM.dfs,Select.full.glmer)

	drop1.tests <- lapply(Full.GLMMS, function(x)x[[1]])
	Models.list <- lapply(Full.GLMMS, function(x)x[[2]])

	Models.list <- lapply(Full.GLMMS, function(x)x[[2]])

	seq.list.for.model.selection <- split(seq(1,length(Models.list)),seq(1,length(Models.list)))

	fn.backward.selection	<- function(x){
			options(na.action = "na.fail")
			print("step")
			data.for.model <<- all.GLMM.dfs[[x]]

			Mod.for.dredge <- glmer(formula(Models.list[[x]]),
				family = binomial,control=glmerControl(optimizer="optimx", calc.derivs = FALSE,
	     			optCtrl = list(method = "bobyqa", starttests = FALSE, kkt = FALSE)), data = data.for.model)
			dregded.model <- dredge(Mod.for.dredge, rank = "BIC")
			selected.model <- get.models(dregded.model, 1)[[1]]
			return(selected.model)}

	library("parallel")
	no_cores <- detectCores(logical = TRUE)-3 

	# Initiate cluster
	cl <- makeCluster(no_cores)
	clusterExport(cl=cl, varlist=c("all.GLMM.dfs","Models.list"))
	clusterEvalQ(cl, library("optimx"))
	clusterEvalQ(cl, library("lme4"))
	clusterEvalQ(cl, library("MuMIn"))

	Final.models.step1 <- parLapply(cl,seq.list.for.model.selection,fn.backward.selection)

	stopCluster(cl)

	library("optimx")
	library("lme4")
	library("MuMIn")

	fn.get.final.model.summaries	<- function(x){
		data.for.model <<- all.GLMM.dfs[[x]]
		final.model <- glmer(formula(Final.models.step1[[x]]),
			family = binomial,control=glmerControl(optimizer="optimx", calc.derivs = FALSE,
     			optCtrl = list(method = "bobyqa", starttests = FALSE, kkt = FALSE)), data = data.for.model)
		model.summary	<-	summary(final.model)
		model.drop1		<-	drop1(final.model, test = 'Chisq')
		list.out <- list(model.summary,model.drop1)
		return(list.out)}

	Final.model.summaries <- lapply(seq.list.for.model.selection,fn.get.final.model.summaries)

	All.outputs.step1 <- list(all.GLMM.dfs,Final.models.step1,Final.model.summaries)

	save(All.outputs.step1, file = paste(wd.folder,"/All outputs step1.RData", sep = ""))


######################################################################################################################
##################################				 					##################################
##################################				 STEP TWO				##################################
##################################				 					##################################
######################################################################################################################

	wd.folder <- "C:/Figs for UniCAA paper/Niche 01 slope 1000 m25"
	setwd(wd.folder) 

	load("C:/Figs for UniCAA paper/SampleSites.RData")
	load("C:/Figs for UniCAA paper/Species info.RData")
	load("C:/Figs for UniCAA paper/r Env.RData")
	load("C:/Figs for UniCAA paper/r ComSize.RData")


	load("MetaCommunities list.RData")
	load("Final DFs.RData")

	Empirical.datasets <- Final.DFs
	save(Empirical.datasets, file = "Empirical datasets step 2.RData")
	load("Empirical datasets step 2.RData")
	### Function to remove single site inhabitants and their traits from the Empirical datasets ###

	fn.Remove.single.site.inhabitants <- function(x){
		Original.community <- x$communitydata
		Original.community <- x$communitydata
		Original.community[Original.community > 1] <- 1
		Occurrences 	<- data.frame(Occurrences = colSums(Original.community))
		Species.2.keep 	<- rownames(subset(Occurrences, Occurrences > 1))
		No.singles		<- x$communitydata[,Species.2.keep]
		TraitsToKeep  	 <- x$traitdata[Species.2.keep,]
		EnvDat		 <- x$Envdata
		spatialDat 		 <- x$spatialdata
		DFs.for.simulation <- list(No.singles,TraitsToKeep,EnvDat,spatialDat)
		names(DFs.for.simulation) <- c("No.singles","TraitDat","EnvDat","SpatialDat")
		return(DFs.for.simulation)
		}

	Empirical.data.sets.no.singles <- lapply(Empirical.datasets,fn.Remove.single.site.inhabitants)

######################################################################################################################
##################################				 					##################################
##################################			ACTIVATE UNICAA.df			##################################
##################################				 					##################################
######################################################################################################################

	fn.UniCAA.df <- function(communitydata, traitdata, Envdata, spatialdata){ 
		### Add traits ###
		### Order species by names ###
		traitdata$DummyTrait <- rownames(traitdata) # We add a dummy trait to make data frame manipulations easier when only one trait has been supplied
		traitdataSorted <- traitdata[order(row.names(traitdata)),]
		traitdatamultiplier <- rep(nrow(communitydata), ncol(communitydata))
		Traitrows <- rep(1:nrow(traitdataSorted), traitdatamultiplier)
		Traits <- traitdataSorted[ Traitrows, ]
	
		### Add environmental variables ###
		### Calculate the abundance of all species found outside the focal community ###
		forComSum <- communitydata
		MetaComSize	<- sum(forComSum) # calc total community size
		MetaAbunAll <- data.frame(MetaComSize- rowSums(forComSum)) 
		colnames(MetaAbunAll) <- "MetaAbunAll"
		ComSize <- data.frame(ComSize = rowSums(forComSum))
		Envdata <- cbind(Envdata,MetaAbunAll,ComSize)

		Envmultiplier <- rep(nrow(Envdata), ncol(communitydata))
		Envrows <- rep(1:nrow(Envdata), ncol(communitydata))
		Environmental <- data.frame(Envdata[ Envrows, ])
		colnames(Environmental) <- colnames(Envdata)

		spRanks <- as.matrix(colSums(communitydata))
		colnames(spRanks) <- c("RegAbun")
		
		spRanksSorted <- as.matrix(spRanks[order(row.names(spRanks)),])
		colnames(spRanksSorted) <- c("RegAbun")
		Rankdatamultiplier <- rep(nrow(communitydata), ncol(communitydata))
		Rankrows <- rep(1:nrow(spRanksSorted), Rankdatamultiplier)
		Ranks <- as.matrix(spRanksSorted[ Rankrows, ])

		PresAll <- communitydata
			PresAll[PresAll > 0] <- 1
			spOccu <- as.matrix(colSums(PresAll))
		colnames(spOccu) <- c("RegOccu")
		spOccuSorted <- as.matrix(spOccu[order(row.names(spOccu)),])
		colnames(spOccuSorted) <- c("RegOccu")
		Rankdatamultiplier <- rep(nrow(communitydata), ncol(communitydata))
		Rankrows <- rep(1:nrow(spOccuSorted), Rankdatamultiplier)
		SitesOccupied <- as.matrix(spOccuSorted[ Rankrows, ])

		### Make species list as column ###
		specieslist <- data.frame(rep(row.names(Ranks), ncol(Ranks)))
		colnames(specieslist) <- c("speciesID")

		### Order species names in community and make columns with abundance and presence ###
		tranCom <- t(communitydata)
		ordTransCom <- data.frame(tranCom[order(row.names(tranCom)),])
		ordCom <- data.frame(t(ordTransCom))
		AbunCom <- data.frame(unlist(ordCom))
		colnames(AbunCom) <- c("Abundance")
		PresSp <- AbunCom
		PresSp[PresSp >0]<-1
		colnames(PresSp) <- c("Presence")
	
		### Make a column with Site identities ###
		siteID <- data.frame(rep(row.names(communitydata), ncol(communitydata)))
		colnames(siteID) <- c("SiteID")

		### Add the distance to nearest site where conspecifics occur ###
		### Make a column where each entry is the distance to the nearest site containing the ith species ###
		### If a species has only been observed in one site it will result in NA. ###
		SiteDist <- as.matrix(vegdist(spatialdata, "euclidean")) # calculate the intersite distances
		myfunc2	<- function(x){
			SiteDist # intersite distances are calculated outside this function
				presCom <- x
	 			presCom[presCom >0]<-1 # convert to presence absence matrix
				presCom[presCom ==0]<-'NA' # change zeros to NA's
				speciesI <- presCom
				rownames(speciesI) <- rownames(communitydata)			
				speciesI[speciesI=='NA'] <- NA
				toDel <- as.data.frame(which(rowSums(is.na(speciesI))==ncol(speciesI))) # identify sites where species i does not exist
				colnames(toDel) <- c("toDel")
				Sp1min <- as.matrix(replicate(nrow(x), NA))			
				rownames(speciesI) <- rownames(presCom)
			if(nrow(toDel) < nrow(communitydata)-1){ 
				SiteDistcleaned <- SiteDist[!rownames(SiteDist) %in% rownames(toDel), ] # delete rows with sites where species i did not exist
				SiteDistcleaned[SiteDistcleaned == 0] <- max(SiteDistcleaned) # set zero dist (i.e diagonal values in original dist matrix) to max dist
				nrow(SiteDistcleaned)
				Sp1min <- apply(SiteDistcleaned,2, min) # find shortest distance to next site with ith species
				}		
			if(nrow(toDel) ==nrow(communitydata)-1){ 
				SiteDistcleaned <- SiteDist[!rownames(SiteDist) %in% rownames(toDel), ] # delete rows with sites where species i did not exist
				SiteDistcleaned[SiteDistcleaned == 0] <- NA # set zero dist (i.e diagonal values in original dist matrix) to max dist
				nrow(SiteDistcleaned)
				Sp1min <- SiteDistcleaned # find shortest distance to next site with ith species
				}		
			return(data.frame(Sp1min)) # This is the distance from site i to the nearest site containing species j.
			}			
		
			NrSpec <- seq(from = 1, to = ncol(communitydata), by= 1) 	# true formula
			newlistNrSpec <- numeric(length(NrSpec))

		### Order community names to ensure that they match the other variables
		communityforOrder <- as.data.frame(communitydata)
		OrderedCom <- communityforOrder[,order(names(communityforOrder))]

		for(i in 1:length(NrSpec)) newlistNrSpec[i] <- myfunc2(as.data.frame(OrderedCom[,i]))
		NearCom <-	as.data.frame(newlistNrSpec)
		colnames(NearCom) <- colnames(OrderedCom)
		rownames(NearCom) <- rownames(OrderedCom)
		NearestCom <- as.data.frame(unlist(NearCom))
		colnames(NearestCom) <- c("NearestComm")

		Finaltable <- cbind(PresSp, AbunCom, specieslist,siteID,Traits,Environmental, NearestCom, Ranks, SitesOccupied)
		out <- list(communitydata, traitdata, Envdata, spatialdata,SiteDist, Finaltable)  
		names(out) <- c("communitydata", "traitdata", "Envdata", "spatialdata", "SiteDist", "Finaltable")  

		return(out)
		}

######################################################################################################################
##################################			  FUNCTION FOR CHECKING			##################################
##################################	      	THE NUMBER OF SIMULATIONS		##################################
##################################	   REQUIRED FOR THE NULL MODELS TO SATURATE	##################################
######################################################################################################################

	### Check how many simulations are required for the null model to show a uniform distribution of variation around the empirical data ###

	nsimulationslist <- split(c(19, 49, 99, 199), c(19, 49, 99, 199))

	fn.Eval.number.simulations <- function(Empirical.data.sets, nsimulationslist){
		lapply(Empirical.data.sets, FUN = function(x){
			Empirical.community 	<- x[[1]]
			lapply(nsimulationslist, FUN = function(x){
			nsimulations	<- x
			set.seed(1234)
				STEP2.perm <- permatfull(Empirical.community, fixedmar = "both", shuffle = "ind", mtype = "count", times = nsimulations)
				plot(STEP2.perm)
		})	})	}


	# Plot the Bray-Curtis differences between runs in the null model
	par(mfrow = c(1,4), cex = 0.6, cex.lab = 1.1, mar = c(5,5,2,2))
	fn.Eval.number.simulations(Empirical.data.sets.no.singles[1],nsimulationslist)

######################################################################################################################
##################################			  FUNCTION FOR PREPARING		##################################
##################################	          THE NULL MODELS AND EMPIRICAL		##################################
##################################	   		  DATASETS FOR ANALYSES			##################################
######################################################################################################################

	nsimulations <- 99 # USE 99 SIMULATIONS FOR ALL SCENARIOS

	fn.prep.data.for.step2 <- function(x){
		Empirical.community 	<- x[[1]]
		Empirical.data 		<- x

	set.seed(1234)
	STEP2.perm <- permatfull(Empirical.community, fixedmar = "both",shuffle = "ind", mtype = "count", times = nsimulations)

		STEP2.data.sets <- STEP2.perm$perm
		STEP2.data.dfs <- lapply(STEP2.data.sets, as.data.frame)
		STEP2.data.dfs[[nsimulations+1]]  <- as.data.frame(STEP2.perm$orig)
	STEP2.Get.GLMM.dfs			<- function(x){
		ComDat 				<- x
		TraitsToKeep  			<- Empirical.data$TraitDat
		EnvDat				<- Empirical.data$EnvDat
		spatialDat 				<- Empirical.data$SpatialDat
		TestDataFrameFULL 		<- fn.UniCAA.df(ComDat, TraitsToKeep, EnvDat, spatialDat)
		dfForAnalyses 			<- TestDataFrameFULL$Finaltable
		dfForAnalyses$Commonness 	<- (dfForAnalyses$Rank-dfForAnalyses$Abundance)/dfForAnalyses$MetaAbunAll
		return(dfForAnalyses)}
	STEP2.GLMM.df <- do.call(rbind,lapply(STEP2.data.dfs,STEP2.Get.GLMM.dfs))

	UniqueRows <- nrow(STEP2.GLMM.df)/(nsimulations+1) # each dataset contains 5518 unique species:site combinations

	STEP2.GLMM.df$Data.set.ID <- factor(paste("DataSource", sort(rep(seq(0:nsimulations+1),UniqueRows)), sep = ""))

	nsimulations # Number of simulated communities 
	STEP2.GLMM.df$Data.set.type <- factor(c(rep(rep("Simulated",UniqueRows),nsimulations),rep("Empirical",UniqueRows)))
	return(STEP2.GLMM.df)
	}

	Data.for.step2 <- lapply(Empirical.data.sets.no.singles,fn.prep.data.for.step2)

	remove.single.site.inhabitants <- function(x){
		Single.site.inhabitants <- unique(x[ which(x$SitesOccupied == 1), ]$speciesID)
		GLMM.df.no.singleton <- x[ !x$speciesID %in% as.character(Single.site.inhabitants), ]
		return(GLMM.df.no.singleton)}

	Step.2.all.GLMM.dfs.no.singles <- lapply(Data.for.step2,remove.single.site.inhabitants)

	save(Step.2.all.GLMM.dfs.no.singles, file = "Step 2 no singles.RData")

	######################################################################################################################
	##################################			Run models for step 2			  ################################
	######################################################################################################################

	wd.folder <- "C:/Figs for UniCAA paper/Niche 01 slope 1000 m25" # Niche = 0.1 or 10, slope = 1 or 1000, immigration rate = m25, m50 or m75
	setwd(wd.folder) 

	load("All outputs step1.RData")
	load("Step 2 no singles.RData")
	str(Step.2.all.GLMM.dfs.no.singles)

	model.formulas <- lapply(All.outputs.step1[[2]], function(x)formula(x))

	fn.update.and.run.models.step.2 <- function(x){
		print("step")
		no.rnd.ef <- update(model.formulas[[x]],~ . -(1 | SiteID)-(1| speciesID))
		no.rnd.ef.data.set.type <- update(no.rnd.ef,~ . *Data.set.type+(1|speciesID:Data.set.ID) +(1|SiteID:Data.set.ID))
		no.rnd.ef.data.set.type

		Data.for.model <<- Step.2.all.GLMM.dfs.no.singles[[x]]

		Mod2 <- glmer(no.rnd.ef.data.set.type,
				family = binomial,control=glmerControl(optimizer="optimx", calc.derivs = FALSE,
	     			optCtrl = list(method = "bobyqa", starttests = FALSE, kkt = FALSE)), data = Data.for.model)
		Sum.mod <- summary(Mod2)
		Model.and.data <- list(Sum.mod,Mod2)	
		return(Model.and.data)
		}

	seq.list <- split(1:25, 1:25)

	######################################################################################################################
	#####			RUNNING SEVERAL MODELS (25 IN OUR CASE) WILL TAKE A LONG TIME			 		     #####
	#####			A SOLUTION TO SPEED THINGS UP IS TO RUN MODELS IN PARALLEL				 		     #####
	#####			NOTE: EVEN WHEN RUNNING THE 25 MODELS IN PARALLEL THIS MAY TAKE MORE THAN 8 HOURS 		     #####
	######################################################################################################################


	# First load the parallel R package
	library("parallel")
	
	# Use the detectCores function to identify how many cores you have available on your computer
	no_cores <- detectCores(logical = TRUE)

	# Using all the cores will prevent you from working on your computer while the models are running because the CPU gets clogged
	no_cores <- no_cores-3 # frees up 3 cores

	# tell R to divide the workload of running the models between the cores you selected
	cl <- makeCluster(no_cores)
	
	# load the required data onto each of the cores
	clusterExport(cl=cl, varlist=c("model.formulas","Step.2.all.GLMM.dfs.no.singles"))
	
	# load the required R packages onto the selected cores
	clusterEvalQ(cl, library("optimx", lib = "C:/R packages"))
	clusterEvalQ(cl, library("lme4", lib = "C:/R packages"))
	
	# Run the fn.update.andrun.models.step.2 function on each of the cores
	par.all.mod.sums <- parLapply(cl, seq.list[1:3], fn.update.and.run.models.step.2)

	stopCluster(cl)

	save(all.mod.sums, file = "all mod sums.RData")

	load("all mod sums.RData")

	######################################################################################################################
	#####			IF YOU PREFER NOT TO RUN THE MODELS IN PARALLEL USE THIS LINE OF CODE INSTEAD 		     #####
	######################################################################################################################

	# <- lapply(seq.list, fn.update.and.run.models.step.2) # Remove hashtag if you prefer not to run the models in parallel


	all.mod.sums
